# Supplementary material for: Bonding Strategies for Zirconia Fixed Restorations: A Scoping Review of Surface Treatments, Cementation Protocols, and Long-Term Durability
Source: Biomimetics (Basel). 2025 Sep 19;10(9):632. doi: 10.3390/biomimetics10090632 (PMC12468000; doi:10.3390/biomimetics10090632)
Supplement: Supplementary file 1 [file biomimetics-10-00632-s001.zip]

Archive with 2 entries (2 files):
- biomimetics-3862656-Supplementary File S1-PRISMA-ScR Checklist.pdf
- biomimetics-3862656-Supplementary File S2 - Search.pdf
